# Supplementary material for: Increased Risk of Herpes Zoster in Rheumatoid Arthritis Not Only Due to JAK Inhibitors—Study of 392 Patients from Single University Center
Source: J Clin Med. 2024 May 26;13(11):3121. doi: 10.3390/jcm13113121 (PMC11172981; doi:10.3390/jcm13113121)
Supplement: Supplementary file 1 [file jcm-13-03121-s001.zip]

Archive with 1 entries (1 files):
- jcm-2937251-supplementary.pdf
